# Supplementary material for: Statistical Dissection of the Genetic Determinants of Phenotypic Heterogeneity in Genes with Multiple Associated Rare Diseases
Source: Genes (Basel). 2023 Nov 18;14(11):2100. doi: 10.3390/genes14112100 (PMC10671084; doi:10.3390/genes14112100)
Supplement: Supplementary file 1 [file genes-14-02100-s001.zip]

Archive with 3 entries (3 files):
- Supplementary Table S1.xlsx
- Supplementary Table S2.xlsx
- Supplementary.FigsS1-S4.pdf
